# Supplementary material for: Cutting-Edge: Preclinical and Clinical Development of the First Approved Lag-3 Inhibitor
Source: Cells. 2022 Jul 30;11(15):2351. doi: 10.3390/cells11152351 (PMC9367598; doi:10.3390/cells11152351)
Supplement: Supplementary file 1 [file cells-11-02351-s001.zip]

Archive with 1 entries (1 files):
- cells-1822167-supplementary.xlsx
