# Supplementary material for: Cutting-Edge: Preclinical and Clinical Development of the First Approved Lag-3 Inhibitor
Source: Cells. 2022 Jul 30;11(15):2351. doi: 10.3390/cells11152351 (PMC9367598; doi:10.3390/cells11152351)
Supplement: Supplementary file 1 [file cells-11-02351-s001.zip › cells-1822167-supplementary.xlsx]

## Sheet: Table S1
Phases	NCT Number	Conditions	Interventions	Sponsor/Collaborators
Phase 1	NCT05078593	Solid Tumor, Adult|Lymphoma	Drug: HLX26	Shanghai Henlius Biotech
Phase 1	NCT03489369	Metastatic Cancer|Solid Tumor|Lymphoma	Drug: Sym022	Symphogen A/S
Phase 1	NCT02658981	Glioblastoma|Gliosarcoma|Recurrent Brain Neoplasm	Biological: Anti-LAG-3 Monoclonal Antibody BMS 986016|Biological: Anti-PD-1|Other: Pharmacological Study|Other: Laboratory Biomarker Analysis|Biological: Anti-CD137	Sidney Kimmel Comprehensive Cancer Center at Johns Hopkins|National Cancer Institute (NCI)|Bristol-Myers Squibb
Phase 1	NCT03250832	Neoplasms	Drug: TSR-033|Drug: Dostarlimab|Drug: mFOLFOX6|Drug: FOLFIRI|Drug: Bevacizumab	Tesaro, Inc.|GlaxoSmithKline
Phase 1	NCT03005782	Malignancies	Drug: REGN3767|Drug: cemiplimab	Regeneron Pharmaceuticals|Sanofi
Phase 1	NCT03311412	Metastatic Cancer|Solid Tumor|Lymphoma	Drug: Sym021|Drug: Sym022|Drug: Sym023	Symphogen A/S
Phase 1	NCT05400265	Adult Solid Tumor	Drug: HLX26|Drug: HLX10	Shanghai Henlius Biotech
Phase 1	NCT04641871	Metastatic Cancer|Solid Tumor	Drug: Sym021|Drug: Sym022|Drug: Sym023|Drug: Irinotecan Hydrochloride	Symphogen A/S
Phase 1	NCT03965533	Healthy Volunteers	Drug: GSK2831781|Drug: Placebo	GlaxoSmithKline
Phase 1	NCT02966548	Cancer	Drug: Relatlimab|Drug: Nivolumab	Bristol-Myers Squibb|Ono Pharmaceutical Co. Ltd
Phase 1	NCT02195349	Psoriasis	Biological: GSK2831781|Biological: Placebo	GlaxoSmithKline|Parexel
Phase 1	NCT03044613	Gastric Cancer|Esophageal Cancer|GastroEsophageal Cancer	Drug: Nivolumab|Drug: Relatlimab|Drug: Carboplatin|Drug: Paclitaxel|Radiation: Radiation	Sidney Kimmel Comprehensive Cancer Center at Johns Hopkins|Bristol-Myers Squibb
Phase 1	NCT04658147	Hepatocellular Carcinoma	Drug: Nivolumab|Drug: Relatlimab	Sidney Kimmel Comprehensive Cancer Center at Johns Hopkins|Bristol-Myers Squibb
Phase 1	NCT05039658	DLBCL	Drug: IBI110 plus sintilimab|Drug: IBI110	Innovent Biologics (Suzhou) Co. Ltd.
Phase 1	NCT03493932	Glioblastoma	Drug: Nivolumab|Drug: BMS-986016	National Institute of Neurological Disorders and Stroke (NINDS)|National Institutes of Health Clinical Center (CC)
Phase 1	NCT03538028	Cervical Cancer|Microsatellite Instability (MSI)-High Endometrial Cancer|Gastric Cancer (Including Stomach and Gastroesophageal Junction [GEJ])|Esophageal Cancer|Hepatocellular Carcinoma|Melanoma (Uveal Melanoma Excluded)|Merkel Cell Carcinoma|Mesothelioma|MSI-high Colorectal Cancer|Non-small Cell Lung Cancer (NSCLC)|Ovarian Cancer|Squamous Cell Carcinoma of the Head and Neck (SCCHN)|Small Cell L…	Biological: INCAGN02385	Incyte Biosciences International SÃ rl|Incyte Corporation
Phase 1	NCT03742349	Triple Negative Breast Cancer (TNBC)	Biological: spartalizumab|Biological: LAG525|Drug: NIR178|Drug: capmatinib|Biological: MCS110|Biological: canakinumab	Novartis Pharmaceuticals|Novartis
Phase 1	NCT04112498	Cancer	Drug: relatlimab|Drug: nivolumab|Drug: rHuPH20	Bristol-Myers Squibb
Phase 1	NCT03335540	Advanced Cancer	Biological: Nivolumab|Biological: Relatlimab|Biological: Cabiralizumab|Biological: Ipilimumab|Drug: IDO1 Inhibitor|Radiation: Radiation Therapy	Bristol-Myers Squibb
Phase 1	NCT02817633	Neoplasms	Drug: TSR-022|Drug: Nivolumab|Drug: TSR-042|Drug: TSR-033|Drug: Docetaxel|Drug: Pemetrexed|Drug: Cisplatin|Drug: Carboplatin	Tesaro, Inc.
Phase 1	NCT02720068	Neoplasms	Biological: Favezelimab|Biological: Pembrolizumab|Drug: Oxaliplatin|Drug: Irinotecan|Drug: Leucovorin (Calcium Folinate)|Drug: Fluorouracil [5-FU]|Biological: Favezelimab/Pembrolizumab|Drug: Lenvatinib	Merck Sharp & Dohme LLC
Phase 1|Phase 2	NCT04150965	Multiple Myeloma|Relapsed Refractory Multiple Myeloma	Drug: Elotuzumab, pomalidomide, dexamethasone|Drug: Anti-LAG-3|Drug: Anti-LAG-3 + Pomalidimide + Dexamethasone|Drug: Anti-TIGIT|Drug: Anti-TIGIT + Pomalidimide + Dexamethasone	Multiple Myeloma Research Consortium|Bristol-Myers Squibb|Emory University|Washington University School of Medicine|Beth Israel Deaconess Medical Center|Dana-Farber Cancer Institute|Wake Forest University Health Sciences|Memorial Sloan Kettering Cancer Center|Icahn School of Medicine at Mount Sinai|University of Texas|Hackensack Meridian Health|University of Michigan
Phase 1|Phase 2	NCT01968109	Neoplasms by Site	Biological: Relatlimab|Biological: Nivolumab|Biological: BMS-986213	Bristol-Myers Squibb
Phase 1|Phase 2	NCT04370704	Melanoma	Drug: INCAGN02385|Drug: INCAGN02390|Drug: INCMGA00012.	Incyte Corporation
Phase 1|Phase 2	NCT02061761	Hematologic Neoplasms	Biological: BMS-986016|Biological: BMS-936558	Bristol-Myers Squibb
Phase 1|Phase 2	NCT03610711	Gastroesophageal Cancer|Immune Checkpoint Inhibition	Drug: Nivolumab|Drug: Relatlimab	Sidney Kimmel Comprehensive Cancer Center at Johns Hopkins|Bristol-Myers Squibb
Phase 1|Phase 2	NCT05134948	Advanced Solid Tumors	Drug: BMS-986213	Bristol-Myers Squibb
Phase 1|Phase 2	NCT03459222	Advanced Cancer	Biological: Relatlimab|Biological: Nivolumab|Drug: BMS-986205|Biological: Ipilimumab	Bristol-Myers Squibb
Phase 1|Phase 2	NCT04611126	Metastatic Ovarian Cancer|Metastatic Fallopian Tube Cancer|Peritoneal Cancer	Drug: Ipilimumab|Drug: Cyclophosphamid|Drug: Fludarabine Phosphate|Biological: Tumor Infiltrating Lymphocytes infusion|Drug: Nivolumab|Drug: Relatlimab	Inge Marie Svane|Herlev Hospital
Phase 1|Phase 2	NCT02488759	Various Advanced Cancer	Drug: Nivolumab|Drug: Ipilimumab|Drug: Relatlimab|Drug: Daratumumab	Bristol-Myers Squibb|Ono Pharmaceutical Co. Ltd
Phase 1|Phase 2	NCT05337137	Carcinoma, Hepatocellular	Drug: Relatlimab|Drug: Nivolumab|Drug: Bevacizumab|Other: Placebo	Bristol-Myers Squibb
Phase 1|Phase 2	NCT05255601	Lymphoma, Non-Hodgkin|Hodgkin Disease	Drug: Relatlimab|Drug: Nivolumab	Bristol-Myers Squibb
Phase 1|Phase 2	NCT04626518	Carcinoma, Renal Cell	Biological: Pembrolizumab|Biological: MK-4830|Drug: Belzutifan|Drug: Lenvatinib|Biological: Pembrolizumab/Quavonlimab|Biological: Favezelimab/Pembrolizumab	Merck Sharp & Dohme LLC
Phase 1|Phase 2	NCT04626479	Carcinoma, Renal Cell	Biological: Pembrolizumab|Biological: Favezelimab/Pembrolizumab|Drug: Belzutifan|Drug: Lenvatinib|Biological: Pembrolizumab/Quavonlimab	Merck Sharp & Dohme LLC
Phase 1|Phase 2	NCT04938817	Small Cell Lung Carcinoma	Biological: coformulation pembrolizumab/quavonlimab|Drug: lenvatinib|Biological: MK-4830|Biological: coformulation favezelimab/pembrolizumab	Merck Sharp & Dohme LLC
Phase 1|Phase 2	NCT04524871	Advanced Liver Cancers	Drug: Atezolizumab|Drug: Bevacizumab|Drug: Tiragolumab|Drug: Tocilizumab|Drug: TPST-1120|Drug: RO7247669 2100 mg|Drug: RO7247669 600 mg|Drug: RO7247669 1200 mg dose	Hoffmann-La Roche|Sanofi|Tempest Therapeutics
Phase 1|Phase 2	NCT03978611	Melanoma	Drug: Relatlimab|Drug: Ipilimumab	Bristol-Myers Squibb
Phase 1|Phase 2	NCT03598608	Hodgkin Disease|Lymphoma, Non-Hodgkin|Lymphoma, B-Cell	Biological: pembrolizumab|Biological: Favezelimab	Merck Sharp & Dohme LLC
Phase 1|Phase 2	NCT03310619	Lymphoma, Non-Hodgkin|Lymphoma, Large B-Cell, Diffuse|Lymphoma, Follicular	Biological: JCAR017|Drug: Durvalumab|Drug: CC-122|Drug: Ibrutinib|Drug: CC-220|Drug: Relatlimab|Drug: Nivolumab|Drug: CC-99282	Celgene
Phase 1|Phase 2	NCT02460224	Advanced Solid Tumors	Drug: LAG525|Drug: PDR001	Novartis Pharmaceuticals|Novartis
Phase 2	NCT04080804	Head and Neck Squamous Cell Carcinoma (HNSCC)	Drug: Nivolumab|Drug: Relatlimab|Drug: Ipilimumab	Robert Ferris|Bristol-Myers Squibb|University of Pittsburgh
Phase 2	NCT03662659	Gastric Cancer|Cancer of the Stomach|Esophagogastric Junction	Biological: BMS-986213|Biological: Nivolumab|Drug: XELOX|Drug: FOLFOX|Drug: SOX	Bristol-Myers Squibb
Phase 2	NCT03743766	Melanoma	Drug: Relatlimab|Drug: Nivolumab|Drug: Relatlimab + Nivolumab	John Kirkwood|Bristol-Myers Squibb|University of Pittsburgh
Phase 2	NCT03893565	Colitis, Ulcerative	Drug: GSK2831781 - Double Blind Phase|Drug: Placebo|Drug: GSK2831781 - Open Label phase	GlaxoSmithKline
Phase 2	NCT03623854	Chordoma|Locally Advanced Chordoma|Metastatic Chordoma|Unresectable Chordoma	Biological: Nivolumab|Biological: Relatlimab	Jonsson Comprehensive Cancer Center|Bristol-Myers Squibb
Phase 2	NCT05287113	Head and Neck Cancer	Drug: Retifanlimab|Drug: INCAGN02385|Drug: INCAGN02390|Drug: Placebo	Incyte Biosciences International SÃ rl|Incyte Corporation
Phase 2	NCT05418972	Stage II Melanoma	Drug: Relatlimab and nivolumab fixed dose combination (FDC)	Melanoma Institute Australia|Bristol-Myers Squibb
Phase 2	NCT04326257	Squamous Cell Carcinoma of the Head and Neck	Drug: Nivolumab+Relatlimab|Drug: Nivolumab+Ipilimumab	Dan Zandberg|Bristol-Myers Squibb|University of Pittsburgh
Phase 2	NCT04913922	Acute Myeloid Leukemia	Drug: Azacitidine Injection|Drug: Nivolumab|Drug: Relatlimab	Ludwig-Maximilians - University of Munich
Phase 2	NCT03365791	Small Cell Lung Cancer|Gastric Adenocarcinoma|Esophageal Adenocarcinoma|Castration Resistant Prostate Adenocarcinoma|Soft Tissue Sarcoma|Ovarian Adenocarcinoma|Advanced Well-differentiated Neuroendocrine Tumors|Diffuse Large B Cell Lymphoma	Biological: PDR001|Biological: LAG525	Novartis Pharmaceuticals|Novartis
Phase 2	NCT03484923	Melanoma	Drug: Spartalizumab|Drug: LAG525|Drug: Capmatinib|Drug: Canakinumab|Drug: Ribociclib	Novartis Pharmaceuticals|Novartis
Phase 2	NCT02519322	Cutaneous Melanoma|Mucosal Melanoma|Ocular Melanoma|Stage III Acral Lentiginous Melanoma AJCC v7|Stage IIIB Cutaneous Melanoma AJCC v7|Stage IIIB Uveal Melanoma AJCC v7|Stage IIIC Cutaneous Melanoma AJCC v7|Stage IIIC Uveal Melanoma AJCC v7|Stage IV Acral Lentiginous Melanoma AJCC v6 and v7|Stage IV Cutaneous Melanoma AJCC v6 and v7|Stage IV Uveal Melanoma AJCC v7	Biological: Ipilimumab|Other: Laboratory Biomarker Analysis|Biological: Nivolumab|Biological: Relatlimab|Procedure: Therapeutic Conventional Surgery	M.D. Anderson Cancer Center|National Cancer Institute (NCI)
Phase 2	NCT04586244	Urothelial Carcinoma	Drug: retifanlimab|Drug: epacadostat|Drug: INCAGN02385|Drug: INCAGN02390	Incyte Corporation
Phase 2	NCT05148546	Renal Cell Carcinoma	Drug: Neoadjuvant nivolumab|Drug: Neoadjuvant ipilimumab|Drug: Neoadjuvant relatlimab	The Netherlands Cancer Institute|Bristol-Myers Squibb
Phase 2	NCT03642067	Microsatellite Stable (MSS) Colorectal Adenocarcinomas|Colorectal Adenocarcinoma	Drug: Nivolumab|Drug: Relatlimab	Sidney Kimmel Comprehensive Cancer Center at Johns Hopkins|Bristol-Myers Squibb
Phase 2	NCT03607890	Refractory MSI - H Solid Tumors Prior of PD-(L) 1 Therapy|MSI-H Tumors	Drug: Nivolumab|Drug: Relatlimab	Sidney Kimmel Comprehensive Cancer Center at Johns Hopkins|Bristol-Myers Squibb
Phase 2	NCT04567615	Hepatocellular Carcinoma|Hepatoma|Liver Cancer, Adult|Liver Cell Carcinoma|Liver Cell Carcinoma, Adult	Biological: Nivolumab|Biological: Relatlimab	Bristol-Myers Squibb
Phase 2	NCT02465060	Advanced Malignant Solid Neoplasm|Bladder Carcinoma|Breast Carcinoma|Cervical Carcinoma|Colon Carcinoma|Colorectal Carcinoma|Endometrial Carcinoma|Esophageal Carcinoma|Gastric Carcinoma|Glioma|Head and Neck Carcinoma|Kidney Carcinoma|Liver and Intrahepatic Bile Duct Carcinoma|Lung Carcinoma|Lymphoma|Malignant Uterine Neoplasm|Melanoma|Ovarian Carcinoma|Pancreatic Carcinoma|Plasma Cell Myeloma|Pro…	Drug: Adavosertib|Drug: Afatinib|Drug: Afatinib Dimaleate|Drug: Binimetinib|Drug: Capivasertib|Drug: Copanlisib|Drug: Copanlisib Hydrochloride|Drug: Crizotinib|Other: Cytology Specimen Collection Procedure|Drug: Dabrafenib|Drug: Dabrafenib Mesylate|Drug: Dasatinib|Drug: Defactinib|Drug: Defactinib Hydrochloride|Drug: Erdafitinib|Drug: FGFR Inhibitor AZD4547|Drug: Ipatasertib|Other: Laboratory Bio…	National Cancer Institute (NCI)
Phase 2	NCT04623775	Non-small Cell Lunch Cancer|Recurrent Non-small Cell Lung Cancer|Metastatic Non-small Cell Lung Cancer	Biological: Nivolumab|Biological: Relatlimab|Drug: Carboplatin|Drug: Cisplatin|Drug: Paclitaxel|Drug: Nab-Paclitaxel|Drug: Pemetrexed	Bristol-Myers Squibb
Phase 2	NCT04552223	Metastatic Uveal Melanoma	Drug: Nivolumab|Drug: Relatlimab	Jose Lutzky, MD|Bristol-Myers Squibb|United States Department of Defense|University of Miami
Phase 2	NCT04205552	NSCLC Stage II|NSCLC, Stage IIIA|NSCLC, Stage I	Drug: Nivolumab 10 MG/ML Intravenous Solution|Drug: Relatlimab 10 MG/ML Intravenous Solution	University Hospital, Essen
Phase 2	NCT04095208	Soft Tissue Sarcoma Adult|Advanced Cancer	Drug: Association of Nivolumab + Relatlimab|Drug: Nivolumab	Institut BergoniÃ©|Bristol-Myers Squibb
Phase 2	NCT04062656	Gastric Cancer|Adenocarcinoma of the Esophagogastric Junction	Drug: Nivolumab|Drug: relatlimab|Drug: Oxaliplatin|Drug: Docetaxel|Drug: 5-Fluorouracil (5-FU)|Drug: Folic acid (FA)	University Hospital, Essen|GWT-TUD GmbH
Phase 2	NCT03867799	Metastatic Colorectal Cancer	Drug: Nivolumab	Royal Marsden NHS Foundation Trust
Phase 2	NCT03724968	Metastatic Melanoma|Advanced Melanoma|Metastatic Melanoma Stratified by MHC-II Expression	Drug: Nivolumab|Drug: Relatlimab|Drug: Ipilimumab	Elizabeth Davis|Bristol-Myers Squibb|Vanderbilt-Ingram Cancer Center
Phase 2	NCT03704077	Gastric Cancer|Cancer of the Stomach|Stomach Cancer|Gastroesophageal Junction	Biological: Relatlimab + Nivolumab|Biological: Nivolumab|Drug: Paclitaxel|Drug: Ramucirumab	Bristol-Myers Squibb
Phase 2	NCT03521830	Basal Cell Carcinoma	Drug: Nivolumab|Drug: Ipilimumab|Drug: Relatlimab	Sidney Kimmel Comprehensive Cancer Center at Johns Hopkins|Bristol-Myers Squibb
Phase 2	NCT03516981	Advanced Non-Small Cell Lung Cancer	Biological: Pembrolizumab|Biological: Favezelimab|Drug: Lenvatinib|Drug: Quavonlimab	Merck Sharp & Dohme LLC
Phase 2	NCT03499899	Triple-negative Breast Cancer	Drug: LAG525|Drug: Spartalizumab|Drug: Carboplatin	Novartis Pharmaceuticals|Novartis
Phase 2	NCT02996110	Advanced Cancer	Biological: Nivolumab|Biological: Ipilimumab|Biological: Relatlimab|Drug: BMS-986205|Drug: BMS-813160	Bristol-Myers Squibb
Phase 2	NCT02935634	Advanced Gastric Cancer	Biological: Nivolumab|Biological: Ipilimumab|Biological: Relatlimab|Biological: BMS-986205|Drug: Rucaparib	Bristol-Myers Squibb|Clovis Oncology, Inc.
Phase 2	NCT02750514	Advanced Cancer	Biological: Nivolumab|Drug: Dasatinib|Biological: Relatlimab|Biological: Ipilimumab|Drug: BMS-986205	Bristol-Myers Squibb
Phase 2	NCT02060188	Microsatellite Unstable Colorectal Cancer|Microsatellite Stable Colorectal Cancer|Mismatch Repair Proficient Colorectal Cancer|Mismatch Repair Deficient Colorectal Cancer	Drug: Ipilimumab|Drug: Nivolumab|Drug: Cobimetinib|Drug: Daratumumab|Drug: BMS-986016	Bristol-Myers Squibb
Phase 2	NCT01042379	Breast Neoplasms|Breast Cancer|Breast Tumors|Angiosarcoma|TNBC - Triple-Negative Breast Cancer|HER2-positive Breast Cancer|HER2-negative Breast Cancer|Hormone Receptor Positive Tumor|Hormone Receptor Negative Tumor|Early-stage Breast Cancer|Locally Advanced Breast Cancer	Drug: Standard Therapy|Drug: AMG 386 with or without Trastuzumab|Drug: AMG 479 (Ganitumab) plus Metformin|Drug: MK-2206 with or without Trastuzumab|Drug: AMG 386 and Trastuzumab|Drug: T-DM1 and Pertuzumab|Drug: Pertuzumab and Trastuzumab|Drug: Ganetespib|Drug: ABT-888|Drug: Neratinib|Drug: PLX3397|Drug: Pembrolizumab - 4 cycle|Drug: Talazoparib plus Irinotecan|Drug: Patritumab and Trastuzumab|Dru…	QuantumLeap Healthcare Collaborative
Phase 2|Phase 3	NCT03470922	Melanoma	Biological: Relatlimab|Biological: Nivolumab	Bristol-Myers Squibb
Phase 3	NCT05352672	Melanoma	Drug: Fianlimab|Drug: Cemiplimab|Drug: Pembrolizumab|Drug: Placebo	Regeneron Pharmaceuticals
Phase 3	NCT05064059	Colorectal Cancer	Biological: favezelimab/pembrolizumab|Drug: regorafenib|Drug: TAS-102	Merck Sharp & Dohme LLC
Phase 3	NCT05002569	Melanoma	Biological: Nivolumab|Biological: Relatlimab + Nivolumab Fixed Dose Combination	Bristol-Myers Squibb

## Sheet: Table S2
Phases	NCT Number	Conditions	Interventions	Sponsor/Collaborators
Phase 1	NCT04140500	Solid Tumors|Metastatic Melanoma|Non-small Cell Lung Cancer|Esophageal Squamous Cell Carcinoma	Drug: RO7247669	Hoffmann-La Roche
Phase 1	NCT05101109	Advanced Solid Tumor	Drug: ABL501	ABL Bio, Inc.
Phase 1	NCT03219268	Advanced Solid Tumors|Hematologic Neoplasms|Ovarian Cancer|HER2-positive Advanced Solid Tumors|Non Small Cell Lung Cancer|Small-cell Lung Cancer|Squamous Cell Carcinoma of Head and Neck|Cholangiocarcinoma|Cervical Cancer|TNBC - Triple-Negative Breast Cancer	Biological: tebotelimab|Biological: margetuximab	MacroGenics
Phase 1	NCT04916119	Advanced Malignancies	Drug: IBI323	Innovent Biologics (Suzhou) Co. Ltd.
Phase 1	NCT04178460	Gastric Cancer|Triple Negative Breast Cancer|Biliary Tract Carcinoma|Endometrial Carcinoma	Drug: Niraparib combined with MGD013	Zai Lab (Shanghai) Co., Ltd.|Zai Lab (Hong Kong), Ltd.
Phase 1	NCT03849469	Melanoma|Cervical Carcinoma|Pancreatic Carcinoma|Triple Negative Breast Cancer|Hepatocellular Carcinoma|Urothelial Carcinoma|Squamous Cell Carcinoma of the Head and Neck|Nasopharyngeal Carcinoma|Renal Cell Carcinoma|Non-small Cell Lung Carcinoma|Small Cell Lung Carcinoma|Gastric or Gastroesophageal Junction Adenocarcinoma|Advanced or Metastatic Solid Tumors|Prostate Carcinoma|Epithelial Ovarian C…	Biological: XmAbÂ®22841|Biological: Pembrolizumab (KeytrudaÂ®)	Xencor, Inc.|ICON Clinical Research
Phase 1	NCT04653038	No Results Available	Unresectable, Recurrent or Metastatic Melanoma|Untreated Mucosal or Acral Lentiginous Melanoma	Objective Response Rate (ORR)|Overall Survival (OS)|Progression-free Survival (PFS)|Disease Control Rate (DCR)|Duration of Response (DoR)|Survival Rate|Incidence of Abnormal Laboratory value|Incidence of Adverse Events|Incidence of Treatment-Emergent Adverse Events|Maximum Serum Concentration (Cmax)|Trough Serum Concentration (Ctrough)|Immunogenicity of MGD013
Phase 1|Phase 2	NCT04618393	Advanced Solid Tumors	Biological: EMB-02	Shanghai EpimAb Biotherapeutics Co., Ltd.
Phase 1|Phase 2	NCT03440437	Advanced Cancer|Metastatic Cancer|Squamous Cell Carcinoma of Head and Neck	Drug: FS118	F-star Therapeutics Limited
Phase 1|Phase 2	NCT04212221	No Results Available	Advanced Hepatocellular Carcinoma (HCC)	Dose-limiting toxicities (DLTs)|Adverse Events Assessed by CTCAE Criteria|Objective response rate (ORR)|Disease control rate (DCR)|Time to tumor progression (TTP)|Duration of response (DoR)|Progression-free survival (PFS)|Overall survival (OS)
Phase 2	NCT04785820	Advanced or Metastatic Esophageal Squamous Cell Carcinoma	Drug: RO7121661|Drug: RO7247669|Drug: Nivolumab	Hoffmann-La Roche
Phase 2	NCT04634825	Head and Neck Cancer|Head and Neck Neoplasms|Head and Neck Squamous Cell Carcinoma	Biological: Enoblituzumab|Biological: Retifanlimab|Biological: Tebotelimab	MacroGenics
Phase 2|Phase 3	NCT04129320	Head and Neck Cancer|Squamous Cell Carcinoma of Head and Neck	Biological: enoblituzumab|Biological: MGA012|Biological: MGD013	MacroGenics
Phase 2|Phase 3	NCT04082364	Gastric Cancer|Gastroesophageal Junction Cancer|HER2-positive Gastric Cancer	Biological: margetuximab|Biological: Retifanlimab|Biological: Tebotelimab|Biological: Trastuzumab|Other: Chemotherapy	MacroGenics|Zai Lab (Shanghai) Co., Ltd.

## Sheet: Table S3
Phases	NCT Number	Conditions	Interventions	Sponsor/Collaborators
Phase 1	NCT00732082	Pancreatic Neoplasms	Drug: Gemcitabine|Biological: LAG-3	Washington University School of Medicine
Phase 1	NCT03252938	Solid Tumors|Peritoneal Carcinomatosis	Drug: IMP321|Drug: Avelumab	Institut fÃ¼r Klinische Krebsforschung IKF GmbH at Krankenhaus Nordwest
Phase 1	NCT00351949	Stage IV Renal Cell Carcinoma	Biological: IMP321	Immutep S.A.S.|Umanis
Phase 1	NCT04252768	Metastatic Breast Cancer	Drug: Eftilagimod Alpha|Drug: Paclitaxel	Immutep S.A.S.
Phase 1	NCT02676869	Stage IV Melanoma|Stage III Melanoma	Drug: IMP321 (eftilagimod alpha)|Drug: Pembrolizumab	Immutep Australia Pty. Ltd.
Phase 1	NCT00349934	Metastatic Breast Cancer	Biological: IMP321	Immutep S.A.S.|Umanis
Phase 1	NCT00354861	Healthy	Biological: hepatitis B antigen (without alum) plus IMP321|Biological: hepatitis B antigen alone (without alum)|Biological: Engerix B	Immutep S.A.S.|SGS Aster-Cephac (CRO)
Phase 1	NCT00354263	Healthy	Biological: IMP321|Biological: saline	Immutep S.A.S.|SGS Aster-Cephac (CRO)
Phase 1	NCT00324623	No Results Available	Melanoma (Skin)	Phenotype, function, and T-cell receptor repertoire|Tumor response|Toxicity
Phase 1|Phase 2	NCT01308294	Melanoma	Biological: 2 vaccine injections in 1 limb|Biological: 2 vaccine injections in distinct limbs|Biological: 2 "vaccine injections" in distinct limbs	Centre Hospitalier Universitaire Vaudois|Immutep S.A.S.
Phase 1|Phase 2	NCT00365937	Melanoma	Biological: Immunological peptides and immunological adjuvants|Biological: HLA-A2 peptides|Biological: Montanide ISA51|Biological: IMP321	Cliniques universitaires Saint-Luc- UniversitÃ© Catholique de Louvain|Immutep S.A.S.
Phase 2	NCT04811027	HNSCC	Drug: Eftilagimod alpha|Drug: Pembrolizumab	Immutep S.A.S.|Merck Sharp & Dohme LLC
Phase 2	NCT03625323	NSCLC|HNSCC	Drug: Eftilagimod alpha|Drug: Pembrolizumab	Immutep S.A.S.|Merck Sharp & Dohme LLC
Phase 2	NCT02614833	Adenocarcinoma Breast Stage IV	Biological: IMP321 (eftilagimod alpha)|Drug: Placebo|Drug: Paclitaxel	Immutep S.A.S.
Phase 2	NCT05322720	Solid Tumor, Adult	Biological: EOC202|Drug: albumin-bound paclitaxel	Taizhou EOC Pharma Co., Ltd.

## Sheet: Table S4
Phases	NCT Number	Conditions	Interventions	Sponsor/Collaborators
Phase 1|Phase 2	NCT05410717	Stage IV Ovarian Cancer|Testis Cancer, Refractory|Endometrial Cancer Recurrent|CAR NK	Biological: Claudin6 targeting CAR-NK cells	Second Affiliated Hospital of Guangzhou Medical University

## Sheet: Table S5
Name and manufacturer	Isotype	Clinical trial identifier	Phase	Intervention	Cancer type	Ref.
TSR-022, cobolimab (Tesaro-GSK)	IgG4k	NCT03680508	II	Co-blockade with anti-PD-1 antibody TSR-042 (dostarlimab)	Liver cancer	Corpus ID: 78416796
AZD7789 (Astra Zeneca)	Bispecific antibody	NCT04931654, NCT05216835	I/IIa	Co-blockade of TIM-3 and PD-1	NSCLC, Classical Hodgkin Lymphoma
BGB-A425 (Bei Gene)	IgG1	NCT03744468	I/II	Co-blockade with anti-PD-1 antibody tislelizumab	Advanced solid tumors	DOI: 10.1200/JCO.2020.38.15_suppl.TPS3146
LY3321367 (Eli Lilly and company)	IgG1	NCT03099109	I	Co-blockade with anti-PD-L1 antibody LY3300054	Advanced solid tumors	PMID: 33514524
LB1410 (L&L biopharma Co., Ltd.)	Bispecific antibody	NCT05357651	I	Co-blockade of TIM-3 and PD-1	Advanced solid tumors, lymphoma
Sym023 (Symphogen)	-	NCT03311412	I	Co-blockade with anti-PD-1 antibody Sym-021	Advanced solid tumors, lymphoma	https://doi.org/10.1158/1538-7445.AM2018-5629
RO7121661 (Hoffmann-La Roche)	Bispecific antibody	NCT03708328	I	Co-blockade of TIM-3 and PD-1	Advanced solid tumors
MBG453 (Novartis pharmaceuticals)	IgG4	NCT04810611	I	Co-blockade with anti-TGFβ antibody NIS793 and anti-IL-1β antibody canakinumab	Myelodysplastic Syndromes	PMID: 33883177

## Sheet: Table S6
Name and manufacturer	Isotype	Clinical trial identifier	Phase	Intervention	Cancer type	Ref.
Ociperlimab (BGB-A1217) (BeiGene)	IgG1	NCT04746924	III / II	Co-blockade with anti-PD-1 antibodies BGB-A317 (tislelizumab) and pembrolizumab	Lung cancer.	PMID: 35273608
		NCT04732494			Esophageal squamous cell carcinoma
						DOI: 10.1200/JCO.2021.39.15_suppl.2583
Tiragolumab (Hoffmann-La Roche, Genentech)	IgG1	NCT04543617	III / II	Co-blockade with anti-PD-L1 antibody atezolizumab	Esophageal Squamous Cell Carcinoma.	DOI:https://doi.org/10.1016/S1470-2045(22)00226-1
		NCT04294810			NSCLC	DOI: 10.1200/JCO.2022.40.17_suppl.LBA8507
		NCT03563716
Vibostolimab (MK-7684A) (Merck Sharp & Dohme)	IgG1	NCT05005442	III / II	Co-blockade with anti-PD-1 antibody pembrolizumab	Hematological Malignancies	PMID: 34800678
		NCT04738487			NSCLC	DOI:https://doi.org/10.1016/j.jtho.2021.08.331
BMS-986207 (Compugen, Bristol-Myers Squibb)		NCT04570839	I / II	Co-blockade with anti-PD-1 antibody nivolumab and PVRIG inhibitor COM701	Advanced solid tumors	doi: 10.1136/jitc-2021-SITC2021.478
Etigilimab (MPH313) (Mereo BioPharma, ICON Clinical Research)	IgG1	NCT04761198	I / II	Co-blockade with anti-PD-1 antibody nivolumab	Locally advanced or metastatic solid tumors	DOI: 10.1200/JCO.2022.40.16_suppl.2651
AZD2936 (AstraZeneca)	Bispecific antibody	NCT04995523	I / II	Co-blockade of TIGIT and PD-1	NSCLC
HLX301 (Shanghai Henlius Biotech)	Bispecific antibody	NCT05390528	I / II	Co-blockade of TIGIT and PD-L1	Advanced/metastatic solid tumors or lymphoma
		NCT05102214
Domvanalimab (AB154) (Washington University School of Medicine, Arcus Biosciences)	IgG1	NCT04791839	II	Co-blockade with anti-PD-1 antibody Zimberelimab (AB122) and A2R antagonist Etrumadenant (AB928)	NSCLC	https://arcusbio.com/wp-content/uploads/2020/09/2019.03.25-AACR-2019-AB154-Poster-AA-FINAL.pdf
BAT6021 (Bio-Thera Solutions)		NCT05073484	I	Co-blockade with anti-PD-1 antibody BAT1308	Advanced solid tumors
IBI939 (Innovent Biologics)		NCT04672369	I	Co-blockade with anti-PD-1 antibody Sintilimab	NSCLC
		NCT04672356
JS006 (Shanghai Junshi Bioscience)		NCT05061628	I	Co-blockade with anti-PD-1 antibody Toripalimab	Advanced solid tumors

## Sheet: Table S7
Name and manufacturer	Isotype	Clinical trial identifier	Phase	Intervention	Cancer type	Ref.
FS222 (F-star Therapeutics)	Bispecific antibody	NCT04740424	I	Co-blockade of CD137 and PD-L1	Advanced malignancies	PMID: 32345647
						DOI:https://doi.org/10.1016/j.annonc.2021.10.184
FS120 (F-star Therapeutics)	Bispecific antibody	NCT04648202	I	Co-blockade of CD137 and OX-40	Advanced malignancies	PMID: 32273279
						http://dx.doi.org/10.1136/jitc-2021-SITC2021.573
MCLA-145 (Merus N.V./ Incyte)	Bispecific antibody	NCT03922204	I	Co-blockade of CD137 and PD-L1	Advanced malignancies	http://dx.doi.org/10.1136/jitc-2020-SITC2020.0820
						DOI:https://doi.org/10.1016/j.annonc.2021.10.155
PRS-343 (Pieris Pharmaceuticals)	Bispecific antibody	NCT03330561	I	HER2 / CD137 co-targeting as monotherapy or combined with atezolizumab	HER2+ advanced or metastatic solid tumors	DOI:https://doi.org/10.1016/j.annonc.2020.08.639
		NCT03650348				http://dx.doi.org/10.1136/LBA2019.2
BNA035 (Binacea Pharma)	Bispecific antibody	NCT05150457	I	Co-blockade of CD137 and EGFR	Advanced Solid Tumors
PRS-344/S095012 (Pieris Pharmaceuticals / Institut de Recherches Internationales Servier)	Bispecific antibody	NCT05159388	I/II	Co-blockade of CD137 and PD-L1	Advanced and/or metastatic solid tumors	PMID: 35121624

## Sheet: Table S8
Name and manufacturer	Isotype	Clinical trial identifier	Phase	Intervention	Cancer type	Ref.
Vopratelimab (JTX-2011) (Jounce Therapeutics)	IgG1κ	NCT04549025	II	ICOS agonist combined with PD-1 blockade (JTX-4014)	NSCLC	DOI: 10.1200/JCO.2017.35.15_suppl.3033
						DOI: 10.1200/JCO.2018.36.15_suppl.3000
						DOI: 10.1200/JCO.2021.39.15_suppl.TPS9137
Feladilimab (GSK3359609) (GlaxoSmithKline / Merck Sharp & Dohme)	IgG4	NCT03693612	I / II	ICOS agonist as monotherapy or combined with PD-1 or CTLA-4 blockade (pembrolizumab, tremelimumab) or chemotherapy	Advanced or recurrent solid tumors	DOI:https://doi.org/10.1093/annonc/mdy288.011
		NCT02723955
MEDI-570 (National Cancer Institute, NCI)	IgG1	NCT02520791	I	ICOS blockade as monotherapy	Lymphoma	https://doi.org/10.1182/blood-2020-136465
KY1044 (Kymab / Sanofi)	IgG1	NCT03829501	I / II	ICOS blockade as monotherapy or combined with PD-L1 blockade (atezolizumab)	Advanced malignancies	PMID: 32999002
						DOI: 10.1200/JCO.2021.39.15_suppl.2624
